# Supplementary material for: Intra-Host Evolution of SARS-CoV-2 During Persistent Infection of Pediatric COVID-19 Patients
Source: Viruses. 2025 Sep 28;17(10):1313. doi: 10.3390/v17101313 (PMC12567731; doi:10.3390/v17101313)
Supplement: Supplementary file 1 [file viruses-17-01313-s001.zip]

Archive with 3 entries (3 files):
- viruses-3861865-Supplementary Materials.pdf
- viruses-3861865-Supplementary Table S1.xlsx
- viruses-3861865-Supplementary Table-Spike Mutation Table S2.xlsx
