# Supplementary material for: Intra-Host Evolution of SARS-CoV-2 During Persistent Infection of Pediatric COVID-19 Patients
Source: Viruses. 2025 Sep 28;17(10):1313. doi: 10.3390/v17101313 (PMC12567731; doi:10.3390/v17101313)
Supplement: Supplementary file 1 [file viruses-17-01313-s001.zip › viruses-3861865-Supplementary Table S1.xlsx]

## Sheet: Table S1
Sample Type	NU_study_id	NCBI_Biobank_ID	Isolate_name	NCBI_Biosample_Accession_ID	SRA_Accession_ID	GISAID_Accession_ID	Collection_date	Location	Pangolin_lineage	Nextclade_clade	Immune_Status
Clinical Isolate	LCH07633	LC-07633	hCoV-19/USA/IL-LCH-07633/2021	SAMN50212605	SRX29871206	EPI_ISL_20080961	2021-10-15	North America / USA / IL / Cook County	AY.25.1	21J	Immunocompetent
Clinical Isolate	LCH07617	LC-07617	hCoV-19/USA/IL-LCH-07617/2021	SAMN50212606	SRX29871207	EPI_ISL_20080960	2021-10-17	North America / USA / IL / Cook County	AY.25.1	21J	Immunocompetent
Clinical Isolate	LCH0953	LC-0953	hCoV-19/USA/IL-LCH-0953/2021	SAMN50212607	SRX29871226	EPI_ISL_9303267	2021-12-22	North America / USA / IL / Cook County	BA.1	21K	Immunocompetent
Clinical Isolate	LCH10955	LC-10955	hCoV-19/USA/IL-LCH-10955/2021	SAMN50212608	SRX29871244	EPI_ISL_20080976	2021-12-31	North America / USA / IL / Cook County	BA.1.20	21K	Immunocompetent
Clinical Isolate	LCH05858	LC-05858	hCoV-19/USA/IL-LCH-05858/2022	SAMN50212609	SRX29871215	EPI_ISL_20080950	2022-01-05	North America / USA / IL / Cook County	BA.1.20	21K	Immunocompetent
Clinical Isolate	LCH03371	LC-03371	hCoV-19/USA/IL-LCH-03371/2022	SAMN50212610	SRX29871234	EPI_ISL_20080948	2022-07-02	North America / USA / IL / Cook County	BG.2	22C	Immunocompetent
Clinical Isolate	LCH03349	LC-03349	hCoV-19/USA/IL-LCH-03349/2022	SAMN50212611	SRX29871235	EPI_ISL_20080947	2022-07-05	North America / USA / IL / Cook County	BG.2	22C	Immunocompetent
Clinical Isolate	LCH1201	LC-1201	hCoV-19/USA/IL-LCH-1201/2022	SAMN50212612	SRX29871236	EPI_ISL_12568356	2022-02-09	North America / USA / IL / Cook County	BA.1.1	21K	Immunocompetent
Clinical Isolate	LCH10033	LC-10033	hCoV-19/USA/IL-LCH-10033/2022	SAMN50212613	SRX29871245	EPI_ISL_20080972	2022-02-12	North America / USA / IL / Cook County	BA.1.1	21K	Immunocompetent
Clinical Isolate	LCH06074	LC-06074	hCoV-19/USA/IL-LCH-06074/2022	SAMN50212614	SRX29871246	EPI_ISL_20080951	2022-02-14	North America / USA / IL / Cook County	BA.1.1	21K	Immunocompetent
Clinical Isolate	LCH06422	LC-06422	hCoV-19/USA/IL-LCH-06422/2022	SAMN50212615	SRX29871208	EPI_ISL_20080953	2022-05-20	North America / USA / IL / Cook County	BA.4.1	22A	Immunocompromised
Clinical Isolate	LCH02659	LC-02659	hCoV-19/USA/IL-LCH-02659/2022	SAMN50212616	SRX29871209	EPI_ISL_20080942	2022-06-01	North America / USA / IL / Cook County	BA.4.1	22A	Immunocompromised
Clinical Isolate	LCH02649	LC-02649	hCoV-19/USA/IL-LCH-02649/2022	SAMN50212617	SRX29871210	EPI_ISL_20080941	2022-06-06	North America / USA / IL / Cook County	BA.4.1	22A	Immunocompromised
Clinical Isolate	LCH02672	LC-02672	hCoV-19/USA/IL-LCH-02672/2022	SAMN50212618	SRX29871211	EPI_ISL_20080943	2022-06-12	North America / USA / IL / Cook County	BA.4.1	22A	Immunocompromised
Clinical Isolate	LCH06628	LC-06628	hCoV-19/USA/IL-LCH-06628/2022	SAMN50212619	SRX29871212	EPI_ISL_20080954	2022-06-21	North America / USA / IL / Cook County	BA.4.1	22A	Immunocompromised
Clinical Isolate	LCH07231	LC-07231	hCoV-19/USA/IL-LCH-07231/2022	SAMN50212620	SRX29871221	EPI_ISL_20080958	2022-07-10	North America / USA / IL / Cook County	BA.5.5	22B	Immunocompromised
Clinical Isolate	LCH07124	LC-07124	hCoV-19/USA/IL-LCH-07124/2022	SAMN50212621	SRX29871222	EPI_ISL_20080957	2022-07-18	North America / USA / IL / Cook County	BA.5.5	22B	Immunocompromised
Clinical Isolate	LCH09970	LC-09970	hCoV-19/USA/IL-LCH-09970/2021	SAMN50212622	SRX29871223	EPI_ISL_20080968	2021-02-19	North America / USA / IL / Cook County	B.1.2	20G	Immunocompromised
Clinical Isolate	LCH10356	LC-10356	hCoV-19/USA/IL-LCH-10356/2021	SAMN50212623	SRX29871224	EPI_ISL_20080974	2021-03-02	North America / USA / IL / Cook County	B.1.2	20G	Immunocompromised
Clinical Isolate	LCH10380	LC-10380	hCoV-19/USA/IL-LCH-10380/2021	SAMN50212624	SRX29871225	EPI_ISL_20080939	2021-03-08	North America / USA / IL / Cook County	B.1.2	20G	Immunocompromised
Clinical Isolate	LCH0065	LC-0065	hCoV-19/USA/IL-LCH-0065/2020	SAMN50212625	SRX29871227	EPI_ISL_1501779	2020-04-17	North America / USA / IL / Cook County	B.1	20C	Immunocompromised
Clinical Isolate	LCH08331	LC-08331	hCoV-19/USA/IL-LCH-08331/2020	SAMN50212626	SRX29871228	EPI_ISL_20080965	2020-04-28	North America / USA / IL / Cook County	B.1	20C	Immunocompromised
Clinical Isolate	LCH02899	LC-02899	hCoV-19/USA/IL-LCH-02899/2022	SAMN50212627	SRX29871205	EPI_ISL_20080944	2022-08-12	North America / USA / IL / Cook County	BF.8	22B	Immunocompromised
Clinical Isolate	LCH1607	LC-1607	hCoV-19/USA/IL-LCH-1607/2022	SAMN50212628	SRX29871237	EPI_ISL_20080978	2022-08-17	North America / USA / IL / Cook County	BF.8	22B	Immunocompromised
Clinical Isolate	LCH1807	LC-1807	hCoV-19/USA/IL-LCH-1807/2022	SAMN50212629	SRX29871238	EPI_ISL_20080979	2022-09-02	North America / USA / IL / Cook County	BF.8	22B	Immunocompromised
Clinical Isolate	LCH0030	LC-0030	hCoV-19/USA/IL-LCH-0030/2020	SAMN50212630	SRX29871239	EPI_ISL_1501713	2020-04-02	North America / USA / IL / Cook County	B.1	20C	Immunocompetent
Clinical Isolate	LCH11663	LC-11663	hCoV-19/USA/IL-LCH-11663/2020	SAMN50212631	SRX29871240	EPI_ISL_20080977	2020-04-07	North America / USA / IL / Cook County	B.1	20C	Immunocompetent
Clinical Isolate	LCH10602	LC-10602	hCoV-19/USA/IL-LCH-10602/2020	SAMN50212632	SRX29871241	EPI_ISL_20080975	2020-04-14	North America / USA / IL / Cook County	B.1	20C	Immunocompetent
Clinical Isolate	LCH11462	LC-11462	hCoV-19/USA/IL-LCH-11462/2020	SAMN50212633	SRX29871242	EPI_ISL_20081271	2020-04-20	North America / USA / IL / Cook County	B.1	20C	Immunocompetent
Clinical Isolate	LCH08368	LC-08368	hCoV-19/USA/IL-LCH-08368/2020	SAMN50212634	SRX29871243	EPI_ISL_20080966	2020-04-28	North America / USA / IL / Cook County	B.1	20C	Immunocompetent
Clinical Isolate	LCH06774	LC-06774	hCoV-19/USA/IL-LCH-06774/2022	SAMN50212635	SRX29871247	EPI_ISL_20080955	2022-06-30	North America / USA / IL / Cook County	BA.2	21L	Immunocompromised
Clinical Isolate	LCH07119	LC-07119	hCoV-19/USA/IL-LCH-07119/2022	SAMN50212636	SRX29871248	EPI_ISL_20080956	2022-07-07	North America / USA / IL / Cook County	BA.2	21L	Immunocompromised
Clinical Isolate	LCH07245	LC-07245	hCoV-19/USA/IL-LCH-07245/2022	SAMN50212637	SRX29871249	EPI_ISL_20080959	2022-07-13	North America / USA / IL / Cook County	BA.2	21L	Immunocompromised
Clinical Isolate	LCH09975	LC-09975	hCoV-19/USA/IL-LCH-09975/2021	SAMN50212638	SRX29871250	EPI_ISL_20080970	2021-02-03	North America / USA / IL / Cook County	B.1.2	20G	Immunocompromised
Clinical Isolate	LCH09953	LC-09953	hCoV-19/USA/IL-LCH-09953/2021	SAMN50212639	SRX29871251	EPI_ISL_20080967	2021-02-23	North America / USA / IL / Cook County	B.1.2	20G	Immunocompromised
Clinical Isolate	LCH09972	LC-09972	hCoV-19/USA/IL-LCH-09972/2021	SAMN50212640	SRX29871252	EPI_ISL_20080969	2021-02-25	North America / USA / IL / Cook County	B.1.3	20G	Immunocompromised
Clinical Isolate	LCH0426	LC-0426	hCoV-19/USA/IL-LCH-0426/2021	SAMN50212641	SRX29871253	EPI_ISL_1502031	2021-03-08	North America / USA / IL / Cook County	B.1.2	20G	Immunocompromised
Clinical Isolate	LCH10343	LC-10343	hCoV-19/USA/IL-LCH-10343/2021	SAMN50212642	SRX29871254	EPI_ISL_20080973	2021-03-11	North America / USA / IL / Cook County	B.1.2	20G	Immunocompromised
Clinical Isolate	LCH03549	LC-03549	hCoV-19/USA/IL-LCH-03549/2021	SAMN50212643	SRX29871213	EPI_ISL_20080938	2021-05-05	North America / USA / IL / Cook County	B.1.1.7	20I	Immunocompromised
Clinical Isolate	LCH03127	LC-03127	hCoV-19/USA/IL-LCH-03127/2021	SAMN50212644	SRX29871214	EPI_ISL_20080937	2021-06-07	North America / USA / IL / Cook County	B.1.1.7	20I	Immunocompromised
Clinical Isolate	LCH0726	LC-0726	hCoV-19/USA/IL-LCH-0726/2021	SAMN50212645	SRX29871216	EPI_ISL_4026617	2021-08-09	North America / USA / IL / Cook County	AY.46.4	21J	Immunocompromised
Clinical Isolate	LCH08088	LC-08088	hCoV-19/USA/IL-LCH-08088/2021	SAMN50212646	SRX29871217	EPI_ISL_20080964	2021-08-16	North America / USA / IL / Cook County	AY.46.4	21J	Immunocompromised
Clinical Isolate	LCH03070	LC-03070	hCoV-19/USA/IL-LCH-03070/2021	SAMN50212647	SRX29871218	EPI_ISL_20080946	2021-08-24	North America / USA / IL / Cook County	AY.46.4	21J	Immunocompromised
Clinical Isolate	LCH08020	LC-08020	hCoV-19/USA/IL-LCH-08020/2021	SAMN50212648	SRX29871219	EPI_ISL_20080963	2021-08-27	North America / USA / IL / Cook County	AY.46.4	21J	Immunocompromised
Clinical Isolate	LCH03064	LC-03064	hCoV-19/USA/IL-LCH-03064/2021	SAMN50212649	SRX29871220	EPI_ISL_20080945	2021-08-31	North America / USA / IL / Cook County	AY.46.4	21J	Immunocompromised
Clinical Isolate	LCH07805	LC-07805	hCoV-19/USA/IL-LCH-07805/2021	SAMN50212650	SRX29871229	EPI_ISL_20080962	2021-09-02	North America / USA / IL / Cook County	AY.46.4	21J	Immunocompromised
Clinical Isolate	LCH03966	LC-03966	hCoV-19/USA/IL-LCH-03966/2022	SAMN50212651	SRX29871230	EPI_ISL_20080949	2022-01-10	North America / USA / IL / Cook County	BA.1.20	21K	Immunocompromised
Clinical Isolate	LCH10015	LC-10015	hCoV-19/USA/IL-LCH-10015/2022	SAMN50212652	SRX29871231	EPI_ISL_20080971	2022-02-28	North America / USA / IL / Cook County	BA.1.20	21K	Immunocompromised
Clinical Isolate	LCH06081	LC-06081	hCoV-19/USA/IL-LCH-06081/2022	SAMN50212653	SRX29871232	EPI_ISL_20080952	2022-02-25	North America / USA / IL / Cook County	BA.1.1	21K	Immunocompromised
Clinical Isolate	LCH02587	LC-02587	hCoV-19/USA/IL-LCH-02587/2022	SAMN50212654	SRX29871233	EPI_ISL_20080940	2022-03-18	North America / USA / IL / Cook County	BA.1.1	21K	Immunocompromised
* NCBI Biosamples and SRA accession numbers are available under the linked BioProject ID PRJNA1295507.
