# Supplementary material for: Intra-Host Evolution of SARS-CoV-2 During Persistent Infection of Pediatric COVID-19 Patients
Source: Viruses. 2025 Sep 28;17(10):1313. doi: 10.3390/v17101313 (PMC12567731; doi:10.3390/v17101313)
Supplement: Supplementary file 1 [file viruses-17-01313-s001.zip › viruses-3861865-Supplementary Table-Spike Mutation Table S2.xlsx]

## Sheet: Spike
Spike
Patient	Immune status	Days	Mutation Type	Nucleotide Mutation	Amino Acid Mutation	Mutational Frequency
A	Immunocompetent	26	Non-synonymous	G21641C	A27P	0.0809419
A	Immunocompetent	26	Non-synonymous	C21767T	H69Y	0.0980256
A	Immunocompetent	12	Non-synonymous	C21789T	T76I	0.130726
A	Immunocompetent	5	Non-synonymous	C21789T	T76I	0.279807
A	Immunocompetent	12	Non-synonymous	G21881T	G107C	0.0308924
A	Immunocompetent	12	Non-synonymous	T22031C	F157L	0.0618557
A	Immunocompetent	12	Non-synonymous	C22802A	Q414K	0.0505051
A	Immunocompetent	26	Non-synonymous	C23034T	P491L	0.0307263
A	Immunocompetent	26	Non-synonymous	C23061T	T500I	0.123839
A	Immunocompetent	12	Non-synonymous	G23136C	C525S	0.155844
A	Immunocompetent	26	Non-synonymous	C23277T	T572I	0.0308748
A	Immunocompetent	12	Non-synonymous	C23291T	R577C	0.0315534
A	Immunocompetent	12	Non-synonymous	C23315T	L585F	0.0534351
A	Immunocompetent	0	Non-synonymous	C23595T	T678I	0.0904059
A	Immunocompetent	5	Non-synonymous	C23595T	T678I	0.0505051
A	Immunocompetent	12	Non-synonymous	T23789G	C743G	0.0598958
A	Immunocompetent	12	Non-synonymous	G24200A	G880S	0.0704225
A	Immunocompetent	26	Non-synonymous	C24374T	L938F	0.0645833
A	Immunocompetent	26	Non-synonymous	C24378T	S939F	0.0547368
A	Immunocompetent	26	Non-synonymous	G24413C	V951L	0.0656168
A	Immunocompetent	12	Non-synonymous	C24566T	Q1002	0.035461
A	Immunocompetent	26	Non-synonymous	G24570T	S1003I	0.0306748
A	Immunocompetent	12	Non-synonymous	C24621T	A1020V	0.0479452
A	Immunocompetent	26	Non-synonymous	A24674T	K1038	0.0320513
A	Immunocompetent	12	Non-synonymous	T24711C	M1050T	0.0636364
A	Immunocompetent	18	Non-synonymous	A24952G	I1130M	0.272727
A	Immunocompetent	12	Synonymous	T23176C	N/A	0.0321637
A	Immunocompetent	12	Synonymous	A23614C	N/A	0.0451128
A	Immunocompetent	26	Synonymous	T23842C	N/A	0.0521739
B	Immunocompetent	0	Non-synonymous	C21618G	T19R	0.999263
B	Immunocompetent	0	Non-synonymous	T22917G	L452R	0.996672
B	Immunocompetent	0	Non-synonymous	G24410A	D950N	1
B	Immunocompetent	0	Synonymous	C25357A	N/A	0.0429185
B	Immunocompetent	2	Non-synonymous	C21618G	T19R	1
B	Immunocompetent	2	Non-synonymous	T22917G	L452R	1
B	Immunocompetent	2	Non-synonymous	G24410A	D950N	1
B	Immunocompetent	68	Non-synonymous	C21762T	A67V	1
B	Immunocompetent	68	Non-synonymous	C21846T	T95I	1
B	Immunocompetent	68	Non-synonymous	G22578A	G339D	1
B	Immunocompetent	68	Non-synonymous	T22673C	S371P	1
B	Immunocompetent	68	Non-synonymous	C22674T	S371F	1
B	Immunocompetent	68	Non-synonymous	T22679C	S373P	1
B	Immunocompetent	68	Non-synonymous	C22686T	S375F	1
B	Immunocompetent	68	Non-synonymous	G22813T	K417N	1
B	Immunocompetent	68	Non-synonymous	T22882G	N440K	1
B	Immunocompetent	68	Non-synonymous	G22898A	G446S	1
B	Immunocompetent	68	Non-synonymous	G22992A	S477N	1
B	Immunocompetent	68	Non-synonymous	A23013C	E484A	1
B	Immunocompetent	68	Non-synonymous	A23040G	Q493R	0.998672
B	Immunocompetent	68	Non-synonymous	G23048A	G496S	0.998634
B	Immunocompetent	68	Non-synonymous	A23055G	Q498R	1
B	Immunocompetent	68	Non-synonymous	A23063T	N501Y	1
B	Immunocompetent	68	Non-synonymous	T23075C	Y505H	1
B	Immunocompetent	68	Non-synonymous	C23202A	T547K	1
B	Immunocompetent	68	Non-synonymous	C23525T	H655Y	1
B	Immunocompetent	68	Non-synonymous	T23599G	N679K	1
B	Immunocompetent	68	Non-synonymous	C23854A	N764K	1
B	Immunocompetent	68	Non-synonymous	G23948T	D796Y	1
B	Immunocompetent	68	Non-synonymous	C24130A	N856K	1
B	Immunocompetent	68	Non-synonymous	A24424T	Q954H	1
B	Immunocompetent	68	Non-synonymous	T24469A	N969K	1
B	Immunocompetent	68	Non-synonymous	C24503T	L981F	0.992806
B	Immunocompetent	68	Synonymous	C25000T	N/A	1
C	Immunocompetent	0	Non-synonymous	C21762T	A67V	0.833333
C	Immunocompetent	5	Non-synonymous	C21762T	A67V	1
D	Immunocompetent	0	Non-synonymous	C21762T	A67V	1
D	Immunocompetent	0	Non-synonymous	C25047T	P1162L	1
D	Immunocompetent	0	Synonymous	C21595T	N/A	0.995146
D	Immunocompetent	3	Non-synonymous	C21597A	S12Y	0.10935
D	Immunocompetent	3	Non-synonymous	T21737C	F59L	0.0409982
D	Immunocompetent	3	Non-synonymous	G21746C	V62L	0.0354925
D	Immunocompetent	3	Non-synonymous	C21762T	A67V	1
D	Immunocompetent	3	Non-synonymous	T22117A	N185K	0.0720461
D	Immunocompetent	3	Non-synonymous	C25047T	P1162L	0.888889
D	Immunocompetent	3	Synonymous	C21595T	N/A	0.963608
D	Immunocompetent	3	Synonymous	C23029T	N/A	0.0301205
D	Immunocompetent	5	Non-synonymous	G21746C	V62L	0.0464345
D	Immunocompetent	5	Non-synonymous	C21762T	A67V	1
D	Immunocompetent	5	Non-synonymous	C24789T	T1076I	0.0918367
D	Immunocompetent	5	Non-synonymous	C25047T	P1162L	1
D	Immunocompetent	5	Synonymous	C21595T	N/A	0.982178
E	Immunocompetent	0	Non-synonymous	T22200G	V213G	1
E	Immunocompetent	0	Non-synonymous	G22775A	D405N	1
E	Immunocompetent	0	Non-synonymous	A22786C	R408S	1
E	Immunocompetent	0	Non-synonymous	G22813T	K417N	1
E	Immunocompetent	0	Non-synonymous	T22882G	N440K	1
E	Immunocompetent	0	Non-synonymous	G22992A	S477N	1
E	Immunocompetent	0	Non-synonymous	C23415T	T618I	0.034188
E	Immunocompetent	0	Non-synonymous	G23948T	D796Y	1
E	Immunocompetent	3	Non-synonymous	T22200G	V213G	0.963824
E	Immunocompetent	3	Non-synonymous	G22226T	A222S	0.043038
E	Immunocompetent	3	Non-synonymous	G22775A	D405N	0.956522
E	Immunocompetent	3	Non-synonymous	A22786C	R408S	0.965385
E	Immunocompetent	3	Non-synonymous	G22813T	K417N	0.952991
E	Immunocompetent	3	Non-synonymous	T22882G	N440K	0.946588
E	Immunocompetent	3	Non-synonymous	G22992A	S477N	0.965392
E	Immunocompetent	3	Non-synonymous	G23948T	D796Y	0.956522
F	Immunocompromised	0	Non-synonymous	C23996T	P812S	0.181425
F	Immunocompromised	0	Synonymous	A23539T	N/A	1
F	Immunocompromised	11	Non-synonymous	A22166T	K202	0.0737705
F	Immunocompromised	11	Non-synonymous	G23653A	M697I	0.0528736
F	Immunocompromised	11	Non-synonymous	C23996T	P812S	0.371429
F	Immunocompromised	11	Non-synonymous	G24356T	G932C	0.050791
F	Immunocompromised	11	Non-synonymous	C24606T	A1015V	0.065
F	Immunocompromised	11	Synonymous	T21688C	N/A	0.0374109
F	Immunocompromised	11	Synonymous	A23539T	N/A	0.956522
G	Immunocompromised	0	Synonymous	C24208T	N/A	0.126623
G	Immunocompromised	7	Non-synonymous	G25091C	V1177L	0.43131
G	Immunocompromised	13	Non-synonymous	C24378T	S939F	0.188119
G	Immunocompromised	13	Synonymous	G21901A	N/A	0.0443686
G	Immunocompromised	13	Synonymous	C24208T	N/A	0.11522
H	Immunocompromised	0	Non-synonymous	A23382G	Q607R	0.0409836
H	Immunocompromised	20	Non-synonymous	T23214C	V551A	0.0353075
H	Immunocompromised	20	Non-synonymous	T24437G	L959V	0.0791667
H	Immunocompromised	20	Non-synonymous	T24713C	S1051P	0.0406504
H	Immunocompromised	22	Non-synonymous	G25362C	G1267A	0.0625
H	Immunocompromised	22	Synonymous	C23638T	N/A	0.088685
H	Immunocompromised	33	Non-synonymous	A23382G	Q607R	0.0596491
H	Immunocompromised	33	Non-synonymous	G23426T	V622F	0.038674
H	Immunocompromised	33	Non-synonymous	G25362C	G1267A	0.0344828
H	Immunocompromised	33	Synonymous	T23425C	N/A	0.0380435
H	Immunocompromised	33	Synonymous	C23638T	N/A	0.0437018
I	Immunocompromised	33	Non-synonymous	G21987T	G142V	0.278894
I	Immunocompromised	33	Non-synonymous	C22341A	A260D	0.0665796
J	Immunocompromised	23	Non-synonymous	C22550T	P330S	0.233463
J	Immunocompromised	32	Non-synonymous	C23444T	Q628	0.0505415
K	Immunocompromised	0	Non-synonymous	G24328T	L922F	0.0322581
K	Immunocompromised	22	Non-synonymous	T21705C	L48S	0.0458333
K	Immunocompromised	22	Non-synonymous	C21774T	S71F	0.069889
K	Immunocompromised	22	Non-synonymous	A22812T	K417M	0.0567376
K	Immunocompromised	22	Non-synonymous	C23306T	L582F	0.149912
K	Immunocompromised	22	Non-synonymous	C23444T	Q628	0.176166
K	Immunocompromised	22	Non-synonymous	A23851T	L763F	0.121495
K	Immunocompromised	22	Non-synonymous	C24374T	L938F	0.0470348
K	Immunocompromised	22	Non-synonymous	C24378T	S939F	0.0703934
K	Immunocompromised	22	Non-synonymous	C24899T	Q1113	0.15
K	Immunocompromised	22	Synonymous	C22009T	N/A	0.0857143
K	Immunocompromised	22	Synonymous	C23191T	N/A	0.088632
K	Immunocompromised	22	Synonymous	T23245C	N/A	0.0494505
K	Immunocompromised	22	Synonymous	C24358A	N/A	0.041841
L	Immunocompromised	0	Non-synonymous	C21762T	A67V	0.875
L	Immunocompromised	49	Non-synonymous	C21762T	A67V	0.95
L	Immunocompromised	49	Non-synonymous	C22571T	P337S	1
L	Immunocompromised	49	Synonymous	T24406C	N/A	0.0588235
M	Immunocompromised	0	Non-synonymous	C22572G	P337R	1
M	Immunocompromised	0	Non-synonymous	T22673C	S371P	0.948387
M	Immunocompromised	0	Non-synonymous	A22812C	K417T	0.945946
M	Immunocompromised	0	Non-synonymous	G23948T	D796Y	1
M	Immunocompromised	0	Non-synonymous	C24130A	N856K	1
M	Immunocompromised	0	Non-synonymous	C24809T	H1083Y	0.0729927
M	Immunocompromised	21	Non-synonymous	G22580A	E340K	0.8
M	Immunocompromised	21	Non-synonymous	T22673C	S371P	1
M	Immunocompromised	21	Non-synonymous	A22812C	K417T	0.724409
M	Immunocompromised	21	Non-synonymous	G23612T	A684S	0.612745
M	Immunocompromised	21	Non-synonymous	G23948T	D796Y	1
M	Immunocompromised	21	Non-synonymous	C24130A	N856K	1
M	Immunocompromised	21	Synonymous	C21637T	N/A	0.39126
O	Immunocompromised	21	Non-synonymous	A22776G	D405G	0.0952381
O	Immunocompromised	21	Non-synonymous	G23073A	G504D	0.0979021
O	Immunocompromised	21	Non-synonymous	G24200A	G880S	0.156177
O	Immunocompromised	21	Non-synonymous	C24395T	L945F	0.103399
O	Immunocompromised	21	Synonymous	G22894A	N/A	0.0418848
O	Immunocompromised	21	Synonymous	C22978T	N/A	0.0765306
P	Immunocompromised	0	Non-synonymous	C24566A	Q1002K	0.104651
P	Immunocompromised	17	Non-synonymous	T21965G	F135V	0.137255
P	Immunocompromised	17	Non-synonymous	G22985A	A475T	0.092511
P	Immunocompromised	17	Synonymous	A22405G	N/A	0.173333

## Sheet: Patient A
MRN	Immune status	Days	Mutation Type	Nucleotide Mutation	Amino Acid Mutation	Mutational Frequency
Patient A	Immunocompetent	26	Non-synonymous	G21641C	A27P	0.0809419
Patient A	Immunocompetent	26	Non-synonymous	C21767T	H69Y	0.0980256
Patient A	Immunocompetent	12	Non-synonymous	C21789T	T76I	0.130726
Patient A	Immunocompetent	5	Non-synonymous	C21789T	T76I	0.279807
Patient A	Immunocompetent	12	Non-synonymous	G21881T	G107C	0.0308924
Patient A	Immunocompetent	12	Non-synonymous	T22031C	F157L	0.0618557
Patient A	Immunocompetent	12	Non-synonymous	C22802A	Q414K	0.0505051
Patient A	Immunocompetent	26	Non-synonymous	C23034T	P491L	0.0307263
Patient A	Immunocompetent	26	Non-synonymous	C23061T	T500I	0.123839
Patient A	Immunocompetent	12	Non-synonymous	G23136C	C525S	0.155844
Patient A	Immunocompetent	26	Non-synonymous	C23277T	T572I	0.0308748
Patient A	Immunocompetent	12	Non-synonymous	C23291T	R577C	0.0315534
Patient A	Immunocompetent	12	Non-synonymous	C23315T	L585F	0.0534351
Patient A	Immunocompetent	0	Non-synonymous	C23595T	T678I	0.0904059
Patient A	Immunocompetent	5	Non-synonymous	C23595T	T678I	0.0505051
Patient A	Immunocompetent	12	Non-synonymous	T23789G	C743G	0.0598958
Patient A	Immunocompetent	12	Non-synonymous	G24200A	G880S	0.0704225
Patient A	Immunocompetent	26	Non-synonymous	C24374T	L938F	0.0645833
Patient A	Immunocompetent	26	Non-synonymous	C24378T	S939F	0.0547368
Patient A	Immunocompetent	26	Non-synonymous	G24413C	V951L	0.0656168
Patient A	Immunocompetent	12	Non-synonymous	C24566T	Q1002	0.035461
Patient A	Immunocompetent	26	Non-synonymous	G24570T	S1003I	0.0306748
Patient A	Immunocompetent	12	Non-synonymous	C24621T	A1020V	0.0479452
Patient A	Immunocompetent	26	Non-synonymous	A24674T	K1038	0.0320513
Patient A	Immunocompetent	12	Non-synonymous	T24711C	M1050T	0.0636364
Patient A	Immunocompetent	18	Non-synonymous	A24952G	I1130M	0.272727
Patient A	Immunocompetent	12	Synonymous	T23176C	N/A	0.0321637
Patient A	Immunocompetent	12	Synonymous	A23614C	N/A	0.0451128
Patient A	Immunocompetent	26	Synonymous	T23842C	N/A	0.0521739

## Sheet: Patient B
MRN	Immune status	Days	Mutation Type	Nucleotide Mutation	Amino Acid Mutation	Mutational Frequency
Patient B	Immunocompetent	0	Non-synonymous	C21618G	T19R	0.999263
Patient B	Immunocompetent	0	Non-synonymous	T22917G	L452R	0.996672
Patient B	Immunocompetent	0	Non-synonymous	G24410A	D950N	1
Patient B	Immunocompetent	0	Synonymous	C25357A	N/A	0.0429185
Patient B	Immunocompetent	2	Non-synonymous	C21618G	T19R	1
Patient B	Immunocompetent	2	Non-synonymous	T22917G	L452R	1
Patient B	Immunocompetent	2	Non-synonymous	G24410A	D950N	1
Patient B	Immunocompetent	68	Non-synonymous	C21762T	A67V	1
Patient B	Immunocompetent	68	Non-synonymous	C21846T	T95I	1
Patient B	Immunocompetent	68	Non-synonymous	G22578A	G339D	1
Patient B	Immunocompetent	68	Non-synonymous	T22673C	S371P	1
Patient B	Immunocompetent	68	Non-synonymous	C22674T	S371F	1
Patient B	Immunocompetent	68	Non-synonymous	T22679C	S373P	1
Patient B	Immunocompetent	68	Non-synonymous	C22686T	S375F	1
Patient B	Immunocompetent	68	Non-synonymous	G22813T	K417N	1
Patient B	Immunocompetent	68	Non-synonymous	T22882G	N440K	1
Patient B	Immunocompetent	68	Non-synonymous	G22898A	G446S	1
Patient B	Immunocompetent	68	Non-synonymous	G22992A	S477N	1
Patient B	Immunocompetent	68	Non-synonymous	A23013C	E484A	1
Patient B	Immunocompetent	68	Non-synonymous	A23040G	Q493R	0.998672
Patient B	Immunocompetent	68	Non-synonymous	G23048A	G496S	0.998634
Patient B	Immunocompetent	68	Non-synonymous	A23055G	Q498R	1
Patient B	Immunocompetent	68	Non-synonymous	A23063T	N501Y	1
Patient B	Immunocompetent	68	Non-synonymous	T23075C	Y505H	1
Patient B	Immunocompetent	68	Non-synonymous	C23202A	T547K	1
Patient B	Immunocompetent	68	Non-synonymous	C23525T	H655Y	1
Patient B	Immunocompetent	68	Non-synonymous	T23599G	N679K	1
Patient B	Immunocompetent	68	Non-synonymous	C23854A	N764K	1
Patient B	Immunocompetent	68	Non-synonymous	G23948T	D796Y	1
Patient B	Immunocompetent	68	Non-synonymous	C24130A	N856K	1
Patient B	Immunocompetent	68	Non-synonymous	A24424T	Q954H	1
Patient B	Immunocompetent	68	Non-synonymous	T24469A	N969K	1
Patient B	Immunocompetent	68	Non-synonymous	C24503T	L981F	0.992806
Patient B	Immunocompetent	68	Synonymous	C25000T	N/A	1

## Sheet: Patient C
MRN	Immune status	Days	Mutation Type	Nucleotide Mutation	Amino Acid Mutation	Mutational Frequency
Patient C	Immunocompetent	0	Non-synonymous	C21762T	A67V	0.833333
Patient C	Immunocompetent	5	Non-synonymous	C21762T	A67V	1

## Sheet: Patient D
MRN	Immune status	Days	Mutation Type	Nucleotide Mutation	Amino Acid Mutation	Mutational Frequency
Patient D	Immunocompetent	0	Non-synonymous	C21762T	A67V	1
Patient D	Immunocompetent	0	Non-synonymous	C25047T	P1162L	1
Patient D	Immunocompetent	0	Synonymous	C21595T	N/A	0.995146
Patient D	Immunocompetent	3	Non-synonymous	C21597A	S12Y	0.10935
Patient D	Immunocompetent	3	Non-synonymous	T21737C	F59L	0.0409982
Patient D	Immunocompetent	3	Non-synonymous	G21746C	V62L	0.0354925
Patient D	Immunocompetent	3	Non-synonymous	C21762T	A67V	1
Patient D	Immunocompetent	3	Non-synonymous	T22117A	N185K	0.0720461
Patient D	Immunocompetent	3	Non-synonymous	C25047T	P1162L	0.888889
Patient D	Immunocompetent	3	Synonymous	C21595T	N/A	0.963608
Patient D	Immunocompetent	3	Synonymous	C23029T	N/A	0.0301205
Patient D	Immunocompetent	5	Non-synonymous	G21746C	V62L	0.0464345
Patient D	Immunocompetent	5	Non-synonymous	C21762T	A67V	1
Patient D	Immunocompetent	5	Non-synonymous	C24789T	T1076I	0.0918367
Patient D	Immunocompetent	5	Non-synonymous	C25047T	P1162L	1
Patient D	Immunocompetent	5	Synonymous	C21595T	N/A	0.982178

## Sheet: Patient E
MRN	Immune status	Days	Mutation Type	Nucleotide Mutation	Amino Acid Mutation	Mutational Frequency
Patient E	Norm	0	Non-synonymous	T22200G	V213G	1
Patient E	Norm	0	Non-synonymous	G22775A	D405N	1
Patient E	Norm	0	Non-synonymous	A22786C	R408S	1
Patient E	Norm	0	Non-synonymous	G22813T	K417N	1
Patient E	Norm	0	Non-synonymous	T22882G	N440K	1
Patient E	Norm	0	Non-synonymous	G22992A	S477N	1
Patient E	Norm	0	Non-synonymous	C23415T	T618I	0.034188
Patient E	Norm	0	Non-synonymous	G23948T	D796Y	1
Patient E	Norm	3	Non-synonymous	T22200G	V213G	0.963824
Patient E	Norm	3	Non-synonymous	G22226T	A222S	0.043038
Patient E	Norm	3	Non-synonymous	G22775A	D405N	0.956522
Patient E	Norm	3	Non-synonymous	A22786C	R408S	0.965385
Patient E	Norm	3	Non-synonymous	G22813T	K417N	0.952991
Patient E	Norm	3	Non-synonymous	T22882G	N440K	0.946588
Patient E	Norm	3	Non-synonymous	G22992A	S477N	0.965392
Patient E	Norm	3	Non-synonymous	G23948T	D796Y	0.956522

## Sheet: Patient F
MRN	Immune status	Days	Mutation Type	Nucleotide Mutation	Amino Acid Mutation	Mutational Frequency
Patient F	Immunocompromised	0	Non-synonymous	C23996T	P812S	0.181425
Patient F	Immunocompromised	0	Synonymous	A23539T	N/A	1
Patient F	Immunocompromised	11	Non-synonymous	A22166T	K202	0.0737705
Patient F	Immunocompromised	11	Non-synonymous	G23653A	M697I	0.0528736
Patient F	Immunocompromised	11	Non-synonymous	C23996T	P812S	0.371429
Patient F	Immunocompromised	11	Non-synonymous	G24356T	G932C	0.050791
Patient F	Immunocompromised	11	Non-synonymous	C24606T	A1015V	0.065
Patient F	Immunocompromised	11	Synonymous	T21688C	N/A	0.0374109
Patient F	Immunocompromised	11	Synonymous	A23539T	N/A	0.956522

## Sheet: Patient G
MRN	Immune status	Days	Mutation Type	Nucleotide Mutation	Amino Acid Mutation	Mutational Frequency
Patient G	Immunocompromised	0	Synonymous	C24208T	N/A	0.126623
Patient G	Immunocompromised	7	Non-synonymous	G25091C	V1177L	0.43131
Patient G	Immunocompromised	13	Non-synonymous	C24378T	S939F	0.188119
Patient G	Immunocompromised	13	Synonymous	G21901A	N/A	0.0443686
Patient G	Immunocompromised	13	Synonymous	C24208T	N/A	0.11522

## Sheet: Patient H
MRN	Immune status	Days	Mutation Type	Nucleotide Mutation	Amino Acid Mutation	Mutational Frequency
Patient H	Immunocompromised	0	Non-synonymous	A23382G	Q607R	0.0409836
Patient H	Immunocompromised	20	Non-synonymous	T23214C	V551A	0.0353075
Patient H	Immunocompromised	20	Non-synonymous	T24437G	L959V	0.0791667
Patient H	Immunocompromised	20	Non-synonymous	T24713C	S1051P	0.0406504
Patient H	Immunocompromised	22	Non-synonymous	G25362C	G1267A	0.0625
Patient H	Immunocompromised	22	Synonymous	C23638T	N/A	0.088685
Patient H	Immunocompromised	33	Non-synonymous	A23382G	Q607R	0.0596491
Patient H	Immunocompromised	33	Non-synonymous	G23426T	V622F	0.038674
Patient H	Immunocompromised	33	Non-synonymous	G25362C	G1267A	0.0344828
Patient H	Immunocompromised	33	Synonymous	T23425C	N/A	0.0380435
Patient H	Immunocompromised	33	Synonymous	C23638T	N/A	0.0437018

## Sheet: Patient I
MRN	Immune status	Days	Mutation Type	Nucleotide Mutation	Amino Acid Mutation	Mutational Frequency
Patient I	Immunocompromised	33	Non-synonymous	G21987T	G142V	0.278894
Patient I	Immunocompromised	33	Non-synonymous	C22341A	A260D	0.0665796

[truncated: 7 more sheets: Patient J, Patient K, Patient L, Patient M, Patient N, Patient O, Patient P]
